# Supplementary material for: Recreating the synthesis of starch granules in yeast
Source: eLife. 2016 Nov 22;5:e15552. doi: 10.7554/eLife.15552 (PMC5119888; doi:10.7554/eLife.15552)
Supplement: Figure 2—source data 1. — DOI: http://dx.doi.org/10.7554/eLife.15552.006 [file elife-15552-fig2-data1.xlsx]

## Sheet: Sheet1
Glucan content of individual replicates from the lines presented in Figure 2-figure supplement 1
			insoluble glucans [mg/g WW]			soluble, methanol-precipitable glucans [mg/g WW]			Maltooligosaccharides (MOS) [mg/g WW]			Free glucose [mg/g WW]
Strain	replicate #	sugar in main culture		Mean	S.D.		Mean	S.D.		Mean	S.D.		Mean	S.D.
U	1	galactose	9.20325	8.89168	2.54214	0.0741348	0.0764326	0.00671689	0.175911	0.163526	0.0272093	0.13802	0.136518	0.0334976
	2	galactose	6.20812			0.0711662			0.132327			0.102295
	3	galactose	11.2637			0.0839969			0.182339			0.169239
V	1	galactose	6.60162	6.37462	0.201808	0.250284	0.158686	0.0793383	0.0466419	0.0469888	0.0471632	0.140335	0.14272	0.00683343
	2	galactose	6.21552			0.11147			0			0.137398
	3	galactose	6.30673			0.114305			0.0943245			0.150426
W	1	galactose	5.83071	6.31235	1.04755	0.116313	0.132892	0.0307417	0.0415415	0.0561817	0.017506	0.12926	0.131482	0.00427717
	2	galactose	5.59224			0.113999			0.0514308			0.136413
	3	galactose	7.5141			0.168364			0.0755728			0.128774
X	1	galactose	0.942036	1.00054	0.114578	113.177	118.831	5.01885	0.473379	0.54137	0.0685834	0.119486	0.114641	0.00667093
	2	galactose	1.13256			122.76			0.540202			0.117405
	3	galactose	0.927021			120.557			0.61053			0.107033
Y	1	galactose	14.2745	14.5378	1.07598	106.056	100.84	4.54615	0.553542	0.518704	0.0679276	0.104278	0.102726	0.00320515
	2	galactose	13.6179			98.7458			0.562145			0.0990408
	3	galactose	15.721			97.7186			0.440425			0.104861
29	1	galactose	43.8848	45.9868	1.8223	58.5944	61.287	2.62974	8.88975	9.89149	1.41668	0.407036	0.388686	0.0259497
	2	galactose	46.9537			63.849			n.d.			n.d.
	3	galactose	47.1218			61.4175			10.8932			0.370337
30	1	galactose	45.3236	44.8277	1.19504	59.381	56.9792	2.48552	11.6044	11.534	1.06554	0.454204	0.371554	0.0796446
	2	galactose	44.7822			58.7812			11.7367			0.382349
	3	galactose	46.005			55.4607			12.6865			0.386944
	4	galactose	43.1997			54.2937			10.1086			0.262718
			soluble, methanol-precipitable glucans [mg/g WW]
Strain	replicate #	sugar in main culture		Mean	S.D.
WT	1	glucose (repressed condition)	6.46474	5.37475	1.26364
	2	glucose (repressed condition)	3.98968
	3	glucose (repressed condition)	5.66984
A	1	glucose (repressed condition)	8.29553	7.05405	1.29214
	2	glucose (repressed condition)	5.71659
	3	glucose (repressed condition)	7.15004
B	1	glucose (repressed condition)	0.00414797	0.0114175	0.0114512
	2	glucose (repressed condition)	0.0246176
	3	glucose (repressed condition)	0.0054869
WT	1	galactose (induced condition)	3.72458	2.97454	0.655777
	2	galactose (induced condition)	2.68962
	3	galactose (induced condition)	2.50941
A	1	galactose (induced condition)	0.135404	0.152455	0.0175287
	2	galactose (induced condition)	0.170425
	3	galactose (induced condition)	0.151535
B	1	galactose (induced condition)	4.4123	3.63625	0.699092
	2	galactose (induced condition)	3.05576
	3	galactose (induced condition)	3.44069
lambda max values of glucans after complexion with iodine from individual replicates	lambda max values of glucans after complexion with iodine from individual replicates	lambda max values of glucans after complexion with iodine from individual replicates
		soluble glucans				insoluble glucans
Strain	replicate #	lambda max (nm)	Mean	S.D.	replicate #	lambda max (nm)	Mean	S.D.
U					1	618	622	5.65685
					2	626
V					1	624	621	4.24264
					2	618
W					1	622	622	0
					2	622
X	3	504	504	0
	2	504
Y	3	518	521	4.24264	1	542	540	2.82843
	2	524			2	538
29	1	540	541.5	2.12132	1	548	547.5	1
	2	543			2	548			note: replicate 2 soluble had equal maximum at 542 and 544 nm
					3	548
					4	546
30	2	544	543	1.41421	2	542	545.333	3.05505
	3	542			3	548
