# Supplementary material for: Recreating the synthesis of starch granules in yeast
Source: eLife. 2016 Nov 22;5:e15552. doi: 10.7554/eLife.15552 (PMC5119888; doi:10.7554/eLife.15552)
Supplement: Figure 3—source data 1. — DOI: http://dx.doi.org/10.7554/eLife.15552.009 [file elife-15552-fig3-data1.xlsx]

## Sheet: Sheet1
Glucan content of individual replicates from the lines presented in Figure 3 and Figure 3-figure supplement 1
The percentage of insoluble glucans from total glucans is presented in Figure 4A.
Zero values indicate a glucan content below detection limit, i.e. after subtraction of the corresponding blank, or (in case of MOS) free glucose content a negative value was obtained.
				insoluble glucans [mg/g WW]			soluble, methanol-precipitable glucans [mg/g WW]			Maltooligosaccharides (MOS) [mg/g WW]			Free glucose [mg/g WW]			total glucans (including MOS but not free glucose) [mg/g WW]			percentage of insoluble glucans from total glucans [%]
	Strain	replicate #	sugar in main culture		Mean	S.D.		Mean	S.D.		Mean	S.D.		Mean	S.D.		Mean	S.D.		Mean	S.D.
	0	1	galactose	0.094589	0.22255	0.106838	17.0236	18.3055	1.51949	0.108299	0.059359	0.0353471	0.0851169	0.0464382	0.0267215	17.2265	18.5874	1.5606	0.549089	1.18302	0.527727
		2	galactose	0.195437			19.6454			0.0272811			0.0244062			19.8681			0.983674
		3	galactose	0.350633			19.5969			0.0604676			0.0414391			20.008			1.75247
		4	galactose	0.24954			16.9562			0.0413885			0.0347905			17.2471			1.44685
	1	1	galactose	0.029662	0.0197693	0.0111917	0.0281826	0.02077	0.0224336	0.0138556	0.021365	0.0176262	0	0.0166073	0.012707	0.0717002	0.0619042	0.0408566	41.3695	39.8243	28.6223
		2	galactose	0.00595319			0.00165442			0.0347213			0.0133842			0.0423289			14.0641
		3	galactose	0.0280284			0.0492154			0.0368829			0.0274136			0.114127			24.559
		4	galactose	0.0154335			0.0040275			0			0.0256314			0.019461			79.3047
	2	1	galactose	0.470252	0.533261	0.0908335	103.255	94.5943	8.73699	0.331609	0.44862	0.184923	0	0.0177293	0.0211847	104.057	95.5762	8.59424	0.451918	0.56114	0.106057
		2	galactose	0.659221			92.3441			0.312203			0.0421318			93.3156			0.706443
		3	galactose	0.463479			83.377			0.713492			0.0287855			84.554			0.548146
		4	galactose	0.540091			99.4011			0.437176			0			100.378			0.538055
	3	1	galactose	0.0468616	0.0329528	0.0128352	0.00696694	0.015133	0.010384	0.064134	0.0215905	0.030236	0.0354873	0.02683	0.0206595	0.117963	0.0696763	0.0408932	39.7259	53.9718	15.7177
		2	galactose	0.0162657			0.00535979			0			0.0232569			0.0216255			75.2154
		3	galactose	0.0313046			0.0245375			0			0.0485758			0.0558421			56.0591
		4	galactose	0.0373794			0.0236676			0.0222281			0			0.0832751			44.8867
	4	1	galactose	0.70391	0.782188	0.091329	109.614	109.56	7.06533	0.321072	0.282832	0.164085	0.0388811	0.0377495	0.0185199	110.639	110.625	7.00259	0.636223	0.706491	0.0614264
		2	galactose	0.702596			101.531			0.499161			0.0179088			102.733			0.683905
		3	galactose	0.854079			108.375			0.148195			0.0622536			109.377			0.780855
		4	galactose	0.868167			118.719			0.1629			0.0319546			119.75			0.724982
	5	1	galactose	37.5643	38.3465	1.12308	92.901	79.2006	9.59998	9.71492	11.2173	1.29441	0.0464878	0.111659	0.0974859	140.18	128.764	8.53278	26.7972	29.8896	2.34238
		2	galactose	38.7398			70.4864			10.5693			0.255237			119.796			32.3383
		3	galactose	39.7538			77.16			12.1551			0.0894104			129.069			30.8004
		4	galactose	37.3281			76.2549			12.4298			0.0555024			126.013			29.6225
	6	1	galactose	0.471682	0.442065	0.029518	87.8283	92.9647	4.75375	0.340796	0.204149	0.138366	0.0203726	0.0189992	0.0183511	88.6408	93.611	4.58867	0.532127	0.474035	0.0551397
		2	galactose	0.441868			93.8564			0.207524			0.036625			94.5058			0.467556
		3	galactose	0.412647			97.2095			0.0641261			0			97.6863			0.42242
	7	1	galactose	55.7067	60.1963	5.7079	33.9333	32.967	3.17932	7.50677	9.88544	1.73145	0.104442	0.10085	0.0125719	97.1468	103.049	7.49824	57.3428	58.373	2.22388
		2	galactose	58.0504			36.2025			9.86992			0.0898797			104.123			55.7519
		3	galactose	58.4661			28.6195			10.5981			0.117063			97.6837			59.8525
		4	galactose	68.5621			33.1129			11.567			0.0920151			113.242			60.5448
	8	1	galactose	0.571326	0.59447	0.0325095	99.1538	106.9	7.08184	0.386973	0.168703	0.162535	0.0384774	0.0510899	0.0506248	100.112	107.663	7.02072	0.570686	0.554153	0.0498777
		2	galactose	0.628198			103.031			0			0.120957			103.659			0.606022
		3	galactose	0.616023			110.705			0.112923			0.0449255			111.434			0.552814
		4	galactose	0.562332			114.711			0.174915			0			115.448			0.487087
	9	1	galactose	0.0160811	0.0202884	0.00954337	0.0446259	0.0513651	0.00965981	0.285395	0.0713488	0.142698	0.0179594	0.0388458	0.0237646	0.346102	0.143002	0.136468	4.64635	21.657	13.3459
		2	galactose	0.00931661			0.0418991			0			0.0230707			0.0512157			18.1909
		3	galactose	0.0310358			0.0568595			0			0.0701602			0.0878953			35.31
		4	galactose	0.0247201			0.0620761			0			0.0441929			0.0867962			28.4806
	10	1	galactose	0.487534	0.636548	0.125709	82.3412	104.554	16.9634	0.0843946	0.163403	0.138668	0.0556213	0.0404653	0.0187076	82.9131	105.354	17.1586	0.588006	0.605196	0.076683
		2	galactose	0.775335			120.176			0.361944			0.0150457			121.313			0.639117
		3	galactose	0.587397			115.063			0.153044			0.0533877			115.804			0.507235
		4	galactose	0.695927			100.634			0.054231			0.0378067			101.384			0.686426
	11	1	galactose	20.0033	22.1462	2.63852	96.0174	97.1888	4.20393	10.9592	11.1425	0.532471	0.0404734	0.0497695	0.0363216	126.98	130.478	6.28949	15.7531	16.9324	1.19691
		2	galactose	22.2744			97.0058			11.1222			0.10102			130.402			17.0813
		3	galactose	20.4845			92.8314			11.8751			0.0152883			125.191			16.3626
		4	galactose	25.8226			102.901			10.6135			0.0422965			139.337			18.5325
	12	1	galactose	0.875055	0.660153	0.180164	106.206	101.914	7.16612	0.499951	0.229472	0.193663	0.0748065	0.0493571	0.034568	107.581	102.803	7.16664	0.813391	0.646358	0.183452
		2	galactose	0.725266			92.5591			0.231505			0			93.5159			0.775553
		3	galactose	0.457893			108.647			0.126545			0.0716854			109.231			0.419196
		4	galactose	0.582397			100.242			0.059888			0.0509366			100.885			0.577291
	13	1	galactose	39.6179	41.0783	6.41786	51.9965	43.7759	5.94873	9.6782	11.6358	2.04765	0.0885293	0.0922469	0.0218089	101.293	96.49	10.3883	39.1123	42.4599	3.38501
		2	galactose	32.6541			38.1154			10.1963			0.123898			80.9659			40.3307
		3	galactose	46.9189			41.218			12.6622			0.0750273			100.799			46.5469
		4	galactose	45.1224			43.7735			14.0066			0.0815333			102.903			43.8497
	14	1	galactose	0.826402	0.788235	0.0852909	117.384	114.838	1.88611	0.22387	0.172129	0.221736	0.034177	0.0622915	0.0618142	118.434	115.798	1.87463	0.697774	0.680547	0.0715216
		2	galactose	0.887918			113.943			0			0.144276			114.831			0.77324
		3	galactose	0.740865			115.018			0			0.0707134			115.759			0.640007
		4	galactose	0.697757			113.006			0.464646			0			114.168			0.611166
	15	1	galactose	43.6032	53.4607	6.95485	78.6703	73.3128	5.47032	9.94484	10.5635	0.629265	0.0066955	0.0183288	0.0218821	132.218	137.337	4.47909	32.9782	38.8753	4.43734
		2	galactose	53.719			77.2047			10.6755			0.0172423			141.599			37.9374
		3	galactose	57.3117			67.4334			10.2405			0			134.986			42.4577
		4	galactose	59.2089			69.9429			11.3931			0.0493774			140.545			42.1281
	16	1	galactose	1.22673	0.976329	0.193205	114.955	107.036	8.63854	0.160801	0.354511	0.381845	0	0.0083853	0.0159402	116.343	108.367	8.44943	1.05441	0.902856	0.168133
		2	galactose	1.01218			99.6146			0.926315			0.00126233			101.553			0.9967
		3	galactose	0.892481			99.509			0.192438			0.0322789			100.594			0.887211
		4	galactose	0.773924			114.066			0.138489			0			114.979			0.673103
	17	1	galactose	57.7885	60.3568	5.99124	50.9099	44.0859	5.31816	7.79662	10.5165	2.10329	0.111116	0.136903	0.0745675	116.495	114.959	4.42093	49.606	52.4356	3.56131
		2	galactose	58.6121			44.1812			11.0009			0.244252			113.794			51.5071
		3	galactose	55.8522			43.3037			10.3813			0.120267			109.537			50.9892
		4	galactose	69.1746			37.949			12.8873			0.0719761			120.011			57.6402
	18	1	galactose	0.903618	0.996812	0.15248	104.04	97.76	12.8069	0.129742	0.0582978	0.068167	0	0.0303248	0.0419111	105.073	98.8151	12.7843	0.859987	1.02342	0.228464
		2	galactose	1.19051			86.2871			0			0.0324425			87.4776			1.36093
		3	galactose	1.04272			112.756			0			0.0888565			113.799			0.916284
		4	galactose	0.850396			87.9569			0.103449			0			88.9107			0.956461
	19	1	galactose	78.8631	79.0741	7.67045	53.4851	46.2337	9.02575	9.79544	10.8429	1.28487	0.0827896	0.0869912	0.0100339	142.144	136.151	13.6682	55.4813	58.1542	2.69732
		2	galactose	79.4113			51.8145			10.0496			0.0932405			141.275			56.2103
		3	galactose	69.6211			33.5593			12.6385			0.0969952			115.819			60.112
		4	galactose	88.4009			46.076			10.8878			0.0749394			145.365			60.8132
	20	1	galactose	0.901713	0.707214	0.136968	128.391	119.711	9.52303	0.0297394	0.0364523	0.0404832	0.0184582	0.0288353	0.0304954	129.323	120.455	9.60048	0.697258	0.584747	0.0801503
		2	galactose	0.687254			116.671			0			0.0717004			117.359			0.585602
		3	galactose	0.657495			126.153			0.0219016			0.0251826			126.832			0.518397
		4	galactose	0.582393			107.629			0.0941682			0			108.305			0.537732
	21	1	galactose	28.4352	30.7824	1.97327	91.1324	80.7075	7.22704	10.7969	12.7319	1.39452	0.0942408	0.0865393	0.0104438	130.364	124.222	4.63009	21.812	24.8323	2.22588
		2	galactose	31.3388			74.4647			13.3553			0.0959934			119.159			26.3
		3	galactose	33.137			78.2328			12.7392			0.0819221			124.109			26.6999
		4	galactose	30.2186			79.0002			14.0361			0.074001			123.255			24.5171
	22	1	galactose	0.658484	0.716749	0.0818562	115.124	110.635	3.72536	0.186258	0.120327	0.121602	0.0381376	0.0395441	0.00710553	115.968	111.472	3.68909	0.567814	0.644103	0.0836432
		2	galactose	0.81848			107.363			0.257197			0.0370686			108.439			0.754786
		3	galactose	0.642993			107.786			0.0378516			0.049726			108.467			0.592801
		4	galactose	0.747037			112.267			0			0.0332442			113.014			0.66101
	23	1	galactose	33.3524	34.6295	2.37147	55.2974	48.5933	5.11614	16.8747	13.6984	2.38777	0.0541911	0.0739235	0.044158	105.524	96.9212	6.68827	31.6063	35.8444	3.23831
		2	galactose	32.5977			49.205			11.2741			0.137072			93.0768			35.0224
		3	galactose	37.9629			46.7304			13.9765			0.0359343			98.6698			38.4747
		4	galactose	34.6052			43.1403			12.6684			0.0684963			90.4139			38.2742
	24	1	galactose	0.603359	0.705576	0.0811847	128.252	121.653	7.55739	0.448313	0.515391	0.272875	0.0185564	0.00463911	0.00927822	129.304	122.874	7.68477	0.466621	0.578661	0.100091
		2	galactose	0.782131			110.932			0.162061			0			111.876			0.699106
		3	galactose	0.678817			125.189			0.778836			0			126.647			0.535992
		4	galactose	0.757996			122.238			0.672354			0			123.669			0.612924
	25	1	galactose	41.1479	41.1911	2.02149	71.0364	63.5709	9.14848	11.0491	12.2655	1.45594	0	0	0	123.233	117.027	9.33042	33.3902	35.2991	2.04487
		2	galactose	40.8308			68.7967			10.9623			0			120.59			33.8593
		3	galactose	43.8471			63.8397			13.4636			0			121.15			36.1923
		4	galactose	38.9387			50.6106			13.5869			0			103.136			37.7546
	26	1	galactose	2.11372	2.31162	0.291453	111.934	102.764	17.8038	0.308786	0.232934	0.129474	0	0.00292281	0.00584563	114.357	105.309	18.0258	1.84835	2.22059	0.277496
		2	galactose	2.28042			91.1178			0.361312			0			93.7595			2.4322
		3	galactose	2.73314			123.083			0.190825			0.0116913			126.007			2.16904
		4	galactose	2.11922			84.9216			0.0708131			0			87.1116			2.43276
	27	1	galactose	57.3335	60.632	9.40262	57.6625	52.8739	7.46703	7.62517	9.32755	1.73742	0.0817187	0.0404486	0.0467108	122.621	122.833	11.5021	46.7566	49.2439	4.16503
		2	galactose	54.1823			57.9347			8.50245			0			120.619			44.92
		3	galactose	74.5956			53.8746			9.52293			0.0800756			137.993			54.0575
		4	galactose	56.4169			42.0237			11.6597			0			110.1			51.2414
	28	1	galactose	2.23976	2.21373	0.157467	128.777	123.301	9.65194	0.341747	0.247449	0.102842	0	0	0	131.359	125.763	9.78879	1.70507	1.76698	0.171022
		2	galactose	1.99579			122.757			0.258132			0			125.011			1.59649
		3	galactose	2.37211			131.723			0.28773			0			134.382			1.76519
		4	galactose	2.24728			109.949			0.102188			0			112.299			2.00117
	29	1	galactose	38.6694	42.6146	3.56013	56.2483	56.3768	3.7875	8.13616	11.4289	2.50926	0	0.0260226	0.0503606	103.054	110.42	5.18329	37.5235	38.5706	2.16621
		2	galactose	41.858			61.6844			10.8111			0			114.354			36.604
		3	galactose	42.6383			54.6347			13.2876			0.101542			110.561			38.5656
		4	galactose	47.2928			52.9397			13.4809			0.00254853			113.713			41.5895
	WT	1	galactose	0.128045	0.358536	0.210707	2.77584	2.13891	0.551749	0.011237	0.0356556	0.0349928	0	0.00919409	0.0109657	2.91512	2.53311	0.354597	4.39243	15.2743	11.0675
		2	galactose	0.3446			2.265			0.0665447			0.0150256			2.67615			12.8767
		3	galactose	0.322635			2.07412			0.0648407			0			2.46159			13.1068
		4	galactose	0.638863			1.44069			0			0.0217507			2.07956			30.7211
	29	1	glucose	0.0479733	0.0408402	0.0148416	0.0944886	0.0559401	0.0464661	0	0.00950554	0.0164641	0	0	0	0.142462	0.106286	0.0316606	33.6745	40.0045	18.3731
		2	glucose	0.0237787			0.0689862			0			0			0.092765			25.6333
		3	glucose	0.0507685			0.00434539			0.0285166			0			0.0836306			60.7057
	WT	1	glucose	0.0345134	0.106908	0.0864315	0.0185728	0.0402093	0.020144	0	0.00653705	0.0113225	0	0.0176941	0.030647	0.0530862	0.153654	0.11605	65.0139	67.6388	3.96012
		2	glucose	0.2026			0.0584219			0.0196112			0.0530822			0.280633			72.1939
		3	glucose	0.083609			0.0436331			0			0			0.127242			65.7086
