# Supplementary material for: Recreating the synthesis of starch granules in yeast
Source: eLife. 2016 Nov 22;5:e15552. doi: 10.7554/eLife.15552 (PMC5119888; doi:10.7554/eLife.15552)
Supplement: Figure 4—source data 2. — DOI: http://dx.doi.org/10.7554/eLife.15552.014 [file elife-15552-fig4-data2.xlsx]

## Sheet: Sheet1
Glucan content of individual replicates from the lines presented in Figure 4C
				insoluble glucans [mg/g WW]			soluble, methanol-precipitable glucans [mg/g WW]			sum of soluble and insoluble glucans [mg/g WW]			percentage of insoluble glucans [%]
	Strain	replicate #	sugar in main culture		Mean	S.D.		Mean	S.D.		Mean	S.D.		Mean	S.D.
	E	1	galactose	1.53169	1.78567	0.355284	12.3056	13.6405	3.56216	13.8373	15.4261	3.72866	11.0693	11.8206	2.26006
		2	galactose	1.48987			10.2448			11.7347			12.6963
		3	galactose	1.86622			18.6101			20.4763			9.11402
		4	galactose	2.25492			13.4014			15.6563			14.4026
	0	1	galactose	0.230242	0.258893	0.060736	18.0472	16.7804	4.57156	18.2775	17.0393	4.58802	1.2597	1.57818	0.492303
		2	galactose	0.19106			12.3925			12.5835			1.51833
		3	galactose	0.284888			22.6402			22.9251			1.24269
		4	galactose	0.329381			14.0416			14.371			2.29199
	G	1	galactose	0.0249848	0.0768712	0.0531971	0.0203984	0.142935	0.106998	0.0453832	0.219806	0.157665	55.0529	39.2437	11.3235
		2	galactose	0.0512367			0.0886499			0.139887			36.6273
		3	galactose	0.0829535			0.21197			0.294923			28.1272
		4	galactose	0.14831			0.250721			0.399031			37.1675
	1	1	galactose	0.0659578	0.115518	0.0432956	0.0548953	0.173284	0.124042	0.120853	0.288802	0.166822	54.5769	44.2863	10.0292
		2	galactose	0.0967297			0.0935517			0.190281			50.8351
		3	galactose	0.134221			0.216848			0.351069			38.2321
		4	galactose	0.165162			0.327843			0.493005			33.501
	I	1	galactose	16.2233	16.7071	1.92301	70.3824	69.4612	3.5981	86.6057	86.1683	5.21756	18.7324	19.3494	1.32174
		2	galactose	14.1891			64.957			79.146			17.9277
		3	galactose	18.1225			73.6279			91.7504			19.752
		4	galactose	18.2933			68.8776			87.171			20.9856
	2	1	galactose	0.512897	0.588955	0.0528247	96.2849	93.6367	7.9666	96.7978	94.2257	7.96939	0.529864	0.628544	0.0782468
		2	galactose	0.596312			82.113			82.7094			0.720973
		3	galactose	0.632591			100.441			101.074			0.625869
		4	galactose	0.61402			95.7076			96.3216			0.637469
	K	1	galactose	0.0810666	0.165665	0.108419	0.00311263	0.112633	0.0924383	0.0841792	0.278299	0.196786	96.3024	65.7583	20.5686
		2	galactose	0.0909155			0.0760313			0.166947			54.4578
		3	galactose	0.175256			0.157198			0.332454			52.7159
		4	galactose	0.315424			0.214191			0.529615			59.5572
	3	1	galactose	0.0272063	0.0651507	0.0472856	0.00785209	0.0897306	0.109505	0.0350584	0.154881	0.156244	77.6028	55.6348	21.9247
		2	galactose	0.0448652			0.0180372			0.0629024			71.3251
		3	galactose	0.0545095			0.0879741			0.142484			38.2567
		4	galactose	0.134022			0.245059			0.379081			35.3544
	M	1	galactose	10.3114	10.0124	0.949844	94.2136	101.919	7.31019	104.525	111.932	7.5907	9.86498	8.96137	0.879266
		2	galactose	10.3285			99.9507			110.279			9.36582
		3	galactose	8.62589			101.743			110.368			7.81554
		4	galactose	10.7837			111.77			122.553			8.79916
	4	1	galactose	0.837375	0.862479	0.100808	116.696	117.479	6.11356	117.534	118.342	6.14611	0.712454	0.729159	0.078141
		2	galactose	0.806743			109.239			110.045			0.733101
		3	galactose	0.794542			123.193			123.988			0.640824
		4	galactose	1.01126			120.789			121.801			0.830255
	O	1	galactose	67.108	70.4446	5.85471	30.522	28.2787	1.82984	97.63	98.7234	5.90175	68.7371	71.2982	2.2388
		2	galactose	68.9464			26.0398			94.9862			72.5857
		3	galactose	66.6264			28.2807			94.9071			70.2017
		4	galactose	79.0977			28.2724			107.37			73.6683
	5	1	galactose	38.7975	38.974	4.02897	89.0776	87.942	5.10973	127.875	126.916	6.49928	30.3402	30.6934	2.44528
		2	galactose	35.6285			81.8261			117.455			30.3339
		3	galactose	36.7807			94.1222			130.903			28.0977
		4	galactose	44.6892			86.7422			131.431			34.0019
	Q	1	galactose	1.97684	2.24869	0.558826	78.5157	77.1627	11.0596	80.4925	79.4114	11.5525	2.45593	2.80911	0.359727
		2	galactose	2.33927			81.2055			83.5448			2.80001
		3	galactose	1.6919			61.5378			63.2297			2.67579
		4	galactose	2.98675			87.3918			90.3786			3.30471
	6	1	galactose	0.453731	0.556017	0.0700323	93.4699	93.495	5.74596	93.9236	94.051	5.75747	0.483086	0.592427	0.0790242
		2	galactose	0.574844			85.3777			85.9525			0.668792
		3	galactose	0.612136			97.6251			98.2372			0.623121
		4	galactose	0.583356			97.5074			98.0908			0.59471
	S	1	galactose	26.8783	29.9237	2.11483	28.4998	29.3527	3.39226	55.378	59.2764	4.71432	48.536	50.5573	2.76783
		2	galactose	31.636			33.2708			64.9068			48.7406
		3	galactose	30.9917			30.4417			61.4334			50.4477
		4	galactose	30.189			25.1985			55.3875			54.505
	7	1	galactose	65.3502	67.3184	4.74393	37.2365	36.4903	4.7817	102.587	103.809	5.15597	63.7024	64.8768	4.05281
		2	galactose	61.5318			39.1827			100.714			61.0953
		3	galactose	71.406			40.0092			111.415			64.09
		4	galactose	70.9855			29.5329			100.518			70.6194
lambda max values of glucans after complexion with iodine from individual replicates
		soluble, methanol-precipitable glucans				insoluble glucans
	Strain	replicate #	lambda max (nm)	Mean	S.D.		lambda max (nm)	Mean	S.D.
	E	1	536	536	0
		2	536
	0	1	518	517	1.41421
		2	516
	I	1	518	519	1.41421	1	540	541	4.76095
		2	520			2	538
						3	548
						4	538
	2	1	476	479	4.24264
		2	482
	M	1	522	521	1.41421	1	538	537	1.41421
		2	520			2	536
	4	1	482	488	8.48528
		2	494
	O	1	552	553	1.41421	1	558	562	5.65685
		2	554			2	566
	5	1	524	524	0	1	536	537.5	1.91485
		2	524			2	538
						3	540
						4	536
	Q	1	524	526	2.82843
		2	528
	6	1	384	385	1.41421
		2	386							note: replicate 2 (soluble) had equal maxima at 384 and 388 nm
	S	1	558	559	1.41421	1	572	573	1.41421
		2	560			2	574
	7	1	552	554	2.82843	1	558	555	2.58199
		2	556			2	554
						3	552
						4	556
