# Supplementary material for: Recreating the synthesis of starch granules in yeast
Source: eLife. 2016 Nov 22;5:e15552. doi: 10.7554/eLife.15552 (PMC5119888; doi:10.7554/eLife.15552)
Supplement: Figure 4—source data 1. — DOI: http://dx.doi.org/10.7554/eLife.15552.015 [file elife-15552-fig4-data1.xlsx]

## Sheet: Sheet1
Comparisons of the percentages of insoluble glucans upon presence of individual starch synthase isoforms
		from Figure 3-source data 1							Ratio between mean percentages of insoluble glucans
strain	SS isoforms present	mean percentage of insoluble glucans of total glucans [%]			Addition of SS1				Ratio between mean percentages of insoluble glucans	Mean	S.D.	S.E.M.	log2 fold changes (FC)
5	SS3	29.8896		29	SS1 SS2 SS3 SS4	vs.	27	SS2 SS3 SS4	0.783258	0.667749	0.079917	0.032626	-0.352441
7	SS4	58.373		25	SS1 SS3 SS4	vs.	19	SS3 SS4	0.606991				-0.720252
11	SS1 SS3	16.9324		23	SS1 SS2 SS4	vs.	17	SS2 SS4	0.683588				-0.548801
13	SS1 SS4	42.4599		21	SS1 SS2 SS3	vs.	15	SS2 SS3	0.638767				-0.646638
15	SS2 SS3	38.8753		13	SS1 SS4	vs.	7	SS4	0.72739				-0.459199
17	SS2 SS4	52.4356		11	SS1 SS3	vs.	5	SS3	0.566497				-0.819861
19	SS3 SS4	58.1542
21	SS1 SS2 SS3	24.8323			Addition of SS2
23	SS1 SS2 SS4	35.8444		29	SS1 SS2 SS3 SS4	vs.	25	SS1 SS3 SS4	1.09268	1.07485	0.261198	0.106634	0.127872
25	SS1 SS3 SS4	35.2991		27	SS2 SS3 SS4	vs.	19	SS3 SS4	0.846781				-0.239939
27	SS2 SS3 SS4	49.2439		23	SS1 SS2 SS4	vs.	13	SS1 SS4	0.844193				-0.244354
29	SS1 SS2 SS3 SS4	38.5706		21	SS1 SS2 SS3	vs.	11	SS1 SS3	1.46656				0.552434
				17	SS2 SS4	vs.	7	SS4	0.898286				-0.154753
				15	SS2 SS3	vs.	5	SS3	1.30063				0.379211
					Addition of SS3
				29	SS1 SS2 SS3 SS4	vs.	23	SS1 SS2 SS4	1.07606	0.960698	0.102904	0.0514522	0.105756
				27	SS2 SS3 SS4	vs.	17	SS2 SS4	0.93913				-0.090604
				25	SS1 SS3 SS4	vs.	13	SS1 SS4	0.831351				-0.266471
				19	SS3 SS4	vs.	7	SS4	0.996252				-0.00541802
					Addition of SS4
				29	SS1 SS2 SS3 SS4	vs.	21	SS1 SS2 SS3	1.55325	1.71258	0.372819	0.186409	0.635286
				27	SS2 SS3 SS4	vs.	15	SS2 SS3	1.26671				0.341089
				25	SS1 SS3 SS4	vs.	11	SS1 SS3	2.08471				1.05985
				19	SS3 SS4	vs.	5	SS3	1.94563				0.960239
