# Supplementary material for: Recreating the synthesis of starch granules in yeast
Source: eLife. 2016 Nov 22;5:e15552. doi: 10.7554/eLife.15552 (PMC5119888; doi:10.7554/eLife.15552)
Supplement: Figure 5—source data 1. — DOI: http://dx.doi.org/10.7554/eLife.15552.017 [file elife-15552-fig5-data1.xlsx]

## Sheet: Figure 5A
Numerical data underlying the chain-length distributions presented in Figure 5A
DP, degree of polymerization; Area, peak area in the chromatogram; relative , percentage of peak area of total peak area; SUM, sum of all peak areas.
	Wild-type Arabidopsis starch (WS ecotype)									Insoluble glucans from yeast 29
	plant A		plant B		plant C					replicate 1		replicate 2		replicate 3		replicate 4
DP	Area	relative %	Area	relative %	Area	relative %	mean	S.D.		Area	relative %	Area	relative %	Area	relative %	Area	relative %	mean	S.D.
3	0.108	0.279486	0.1134	0.245173	0.1193	0.24263	0.255763	0.0205838		0.124	0.140764	0.1822	0.189339	0.1297	0.130702	0.2402	0.212744	0.168387	0.039114
4	0.086	0.222553	0.1031	0.222904	0.1018	0.207039	0.217499	0.00906035		0.2201	0.249857	0.2999	0.31165	0.2504	0.252334	0.4051	0.358795	0.293159	0.0522552
5	0.1128	0.291907	0.1221	0.263983	0.1227	0.249545	0.268478	0.021536		0.255	0.289475	0.3446	0.358102	0.3009	0.303224	0.467	0.41362	0.341105	0.0567095
6	0.894	2.31352	1.021	2.20742	1.1915	2.42325	2.31473	0.107918		0.9442	1.07185	1.1633	1.20888	1.1551	1.16402	1.2839	1.13714	1.14547	0.0573114
7	1.3648	3.53187	1.5494	3.34984	1.6113	3.27703	3.38625	0.131264		1.038	1.17833	1.2306	1.27882	1.2571	1.26681	1.4844	1.31473	1.25967	0.0579202
8	1.3023	3.37013	1.4966	3.23568	1.5389	3.12979	3.2452	0.120456		0.9694	1.10046	1.1531	1.19828	1.1502	1.15908	1.4474	1.28195	1.18494	0.0761478
9	1.8001	4.65835	2.0616	4.45722	2.1885	4.45093	4.52217	0.117982		1.4009	1.5903	1.6409	1.70519	1.6586	1.67141	1.9869	1.75979	1.68167	0.0709696
10	2.2768	5.89197	2.6202	5.66493	2.7857	5.6655	5.7408	0.130918		1.7425	1.97808	2.013	2.09187	2.0223	2.03792	2.4223	2.14542	2.06332	0.0718023
11	2.5266	6.53841	2.9073	6.28565	3.1128	6.33075	6.38494	0.134814		2.1342	2.42274	2.4388	2.53436	2.4617	2.48071	2.9112	2.57843	2.50406	0.0673506
12	2.6623	6.88958	3.0771	6.65276	3.2884	6.68789	6.74341	0.127803		2.4616	2.7944	2.7784	2.88726	2.8169	2.83865	3.3187	2.93936	2.86492	0.0624579
13	2.3181	5.99885	2.6831	5.80092	2.8969	5.89166	5.89714	0.0990789		2.651	3.00941	2.973	3.08949	3.0295	3.05289	3.5282	3.12491	3.06917	0.0495186
14	2.2312	5.77397	2.5781	5.57391	2.7687	5.63093	5.6596	0.103066		2.8428	3.22714	3.1858	3.31062	3.248	3.27308	3.7604	3.33057	3.28535	0.045544
15	2.0723	5.36276	2.4138	5.21869	2.6055	5.29902	5.29349	0.0721957		2.9918	3.39628	3.3327	3.46328	3.4145	3.44087	3.9827	3.52746	3.45697	0.0546223
16	1.7974	4.65137	2.1167	4.57635	2.2825	4.64211	4.62327	0.0408996		3.0533	3.46609	3.383	3.51555	3.4805	3.50738	3.9976	3.54065	3.50742	0.0309752
17	1.3163	3.40636	1.5552	3.36238	1.7124	3.48265	3.41713	0.0608537		2.9468	3.3452	3.2551	3.38264	3.3293	3.35501	3.8046	3.36971	3.36314	0.0164472
18	0.894	2.31352	1.059	2.28958	1.176	2.39173	2.33161	0.0534211		2.7001	3.06514	2.9606	3.0766	3.0431	3.0666	3.5036	3.10312	3.07787	0.0175898
19	0.9328	2.41393	1.1129	2.40611	1.2112	2.46332	2.42779	0.0310165		2.8036	3.18264	3.0494	3.16888	3.1613	3.18571	3.6531	3.23553	3.19319	0.0291613
20	0.9639	2.49441	1.1548	2.4967	1.2477	2.53755	2.50955	0.0242712		2.8543	3.24019	3.1122	3.23414	3.2324	3.25736	3.706	3.28239	3.25352	0.0216118
21	1.0134	2.62251	1.2248	2.64804	1.3282	2.70127	2.65727	0.040183		2.9279	3.32374	3.1973	3.32257	3.3241	3.34977	3.8064	3.37131	3.34185	0.0233098
22	1.0053	2.60155	1.226	2.65064	1.3278	2.70045	2.65088	0.0494545		2.9378	3.33498	3.193	3.31811	3.3031	3.32861	3.7896	3.35643	3.33453	0.0161721
23	0.9631	2.49234	1.1837	2.55919	1.2586	2.55972	2.53708	0.0387475		2.8772	3.26619	3.1271	3.24962	3.2303	3.25524	3.7087	3.28478	3.26396	0.0154894
24	0.9072	2.34768	1.1203	2.42211	1.1719	2.38339	2.38439	0.0372266		2.7857	3.16232	3.0319	3.15069	3.1358	3.16002	3.5891	3.17885	3.16297	0.0117183
25	0.856	2.21518	1.0658	2.30428	1.1055	2.24835	2.25594	0.0450324		2.7107	3.07718	2.9533	3.06901	3.0503	3.07385	3.4761	3.07876	3.0747	0.00430857
26	0.8107	2.09795	1.0121	2.18818	1.0513	2.13811	2.14142	0.0452045		2.6499	3.00816	2.8792	2.99201	2.9732	2.99616	3.3822	2.9956	2.99798	0.00702809
27	0.7566	1.95795	0.9496	2.05306	0.975	1.98294	1.99798	0.0493044		2.576	2.92427	2.7984	2.90804	2.9074	2.92985	3.2956	2.9189	2.92026	0.0092935
28	0.686	1.77525	0.867	1.87447	0.887	1.80396	1.8179	0.0510567		2.4862	2.82232	2.6913	2.79675	2.807	2.82868	3.1705	2.8081	2.81396	0.0143429
29	0.612	1.58375	0.7828	1.69243	0.7888	1.60425	1.62681	0.0577457		2.3748	2.69586	2.5453	2.64503	2.6626	2.68316	3.0327	2.68605	2.67752	0.0223364
30	0.5523	1.42926	0.7079	1.5305	0.7038	1.43138	1.46371	0.0578476		2.2749	2.58246	2.428	2.52313	2.5329	2.55246	2.8888	2.5586	2.55416	0.0243998
31	0.4946	1.27994	0.6359	1.37483	0.6276	1.2764	1.31039	0.055834		2.1807	2.47552	2.3386	2.43023	2.4224	2.44111	2.7501	2.43575	2.44565	0.0204028
32	0.4437	1.14822	0.5715	1.2356	0.5592	1.13729	1.1737	0.0538791		2.0945	2.37767	2.2564	2.34481	2.3096	2.32744	2.5983	2.3013	2.3378	0.0320324
33	0.3922	1.01495	0.5087	1.09982	0.4933	1.00326	1.03934	0.052699		1.9935	2.26301	2.1511	2.23538	2.2015	2.2185	2.4502	2.17013	2.22176	0.0390033
34	0.3454	0.893837	0.4507	0.974423	0.4411	0.897101	0.921787	0.0456136		1.8896	2.14507	2.0214	2.1006	2.0933	2.10946	2.3046	2.04117	2.09908	0.0431209
35	0.3066	0.793429	0.3995	0.863728	0.3922	0.797649	0.818269	0.0394253		1.779	2.01951	1.8997	1.97413	1.9784	1.99368	2.1538	1.90761	1.97373	0.0478405
36	0.2702	0.699232	0.3553	0.768166	0.3549	0.721789	0.729729	0.0351465		1.6782	1.90509	1.7808	1.85057	1.856	1.87033	2.0097	1.77998	1.85149	0.0527319
37	0.24	0.621079	0.3127	0.676064	0.3195	0.649793	0.648979	0.0275014		1.5679	1.77987	1.6698	1.73522	1.7351	1.7485	1.8618	1.64899	1.72815	0.055995
38	0.2147	0.555607	0.2815	0.608609	0.2864	0.582475	0.58223	0.0265018		1.4546	1.65126	1.5594	1.6205	1.6116	1.62405	1.7178	1.52145	1.60431	0.0569264
39	0.1902	0.492205	0.2533	0.54764	0.2582	0.525122	0.521656	0.0278794		1.3406	1.52184	1.4437	1.50027	1.4818	1.49324	1.5757	1.39559	1.47774	0.0561
40	0.1657	0.428804	0.2255	0.487536	0.2355	0.478955	0.465098	0.0317236		1.2307	1.39709	1.3308	1.38294	1.3682	1.37877	1.4459	1.28063	1.35986	0.0533978
41	0.1495	0.386881	0.1987	0.429594	0.2125	0.432178	0.416218	0.0254394		1.1336	1.28686	1.2298	1.27799	1.2551	1.26479	1.3289	1.177	1.25166	0.0505916
42	0.1377	0.356344	0.1831	0.395866	0.207	0.420993	0.391068	0.0325902		1.039	1.17947	1.1173	1.16108	1.1565	1.16543	1.2256	1.08551	1.14787	0.0423098
43	0.1325	0.342888	0.176	0.380516	0.1892	0.384791	0.369398	0.0230582		0.9483	1.07651	1.0162	1.05602	1.0708	1.07907	1.1261	0.997381	1.05224	0.0380019
44	0.1279	0.330984	0.1687	0.364733	0.1793	0.364657	0.353458	0.0194633		0.8601	0.976382	0.9074	0.942953	0.9745	0.982025	1.0399	0.921034	0.955599	0.0287804
45	0.1137	0.294236	0.1563	0.337924	0.1708	0.34737	0.32651	0.0283461		0.7738	0.878415	0.8191	0.851193	0.8854	0.892237	0.9448	0.836805	0.864662	0.0252123
46	0.1104	0.285697	0.1525	0.329708	0.1648	0.335167	0.316857	0.0271237		0.7051	0.800427	0.7316	0.760265	0.802	0.808193	0.8554	0.757623	0.781627	0.0264052
47	0.1076	0.278451	0.1482	0.320412	0.1587	0.322761	0.307208	0.0249321		0.6386	0.724936	0.6616	0.687522	0.7232	0.728785	0.7706	0.682516	0.70594	0.0242941
48	0.1038	0.268617	0.1417	0.306359	0.1504	0.305881	0.293619	0.0216535		0.5772	0.655235	0.5925	0.615715	0.6501	0.65512	0.6872	0.60865	0.63368	0.0249905
49	0.0992	0.256713	0.1333	0.288198	0.1461	0.297135	0.280682	0.0212335		0.5236	0.594389	0.5256	0.546194	0.5764	0.580851	0.6077	0.538237	0.564918	0.0269869
50	0.0944	0.244291	0.1283	0.277387	0.1383	0.281272	0.26765	0.0203225		0.4632	0.525823	0.4603	0.478335	0.5116	0.515551	0.5412	0.479338	0.499762	0.0245268
51	0.0889	0.230058	0.1193	0.257929	0.1283	0.260934	0.249641	0.0170252		0.4096	0.464976	0.4003	0.415984	0.4467	0.450149	0.4935	0.43709	0.44205	0.0207785
52	0.0811	0.209873	0.1081	0.233715	0.1181	0.24019	0.227926	0.0159657		0.3627	0.411736	0.3465	0.360076	0.3854	0.388376	0.4269	0.378103	0.384573	0.0215578
53	0.0739	0.191241	0.0993	0.214689	0.1091	0.221886	0.209272	0.0160245		0.3167	0.359517	0.3078	0.31986	0.3259	0.328417	0.3716	0.329124	0.334229	0.017376
54	0.0665	0.172091	0.0929	0.200852	0.1009	0.205209	0.192717	0.0179952		0.2817	0.319785	0.2697	0.280267	0.2824	0.284581	0.3295	0.291836	0.294117	0.0177651
55	0.0595	0.153976	0.0804	0.173827	0.0935	0.190159	0.172654	0.0181198		0.2507	0.284594	0.2383	0.247637	0.2499	0.25183	0.285	0.252423	0.259121	0.017115
56	0.0526	0.13612	0.0717	0.155017	0.0896	0.182227	0.157788	0.023178		0.2212	0.251105	0.2078	0.215942	0.2198	0.221497	0.2513	0.222575	0.22778	0.0158196
57	0.0469	0.121369	0.066	0.142693	0.0813	0.165346	0.143136	0.0219919		0.1955	0.221931	0.1838	0.191002	0.1862	0.187638	0.2187	0.193701	0.198568	0.0157716
58	0.0422	0.109206	0.0571	0.123451	0.0749	0.15233	0.128329	0.0219718		0.1698	0.192756	0.1601	0.166373	0.1562	0.157406	0.1912	0.169345	0.17147	0.0150709
59	0.0373	0.0965261	0.0492	0.106371	0.068	0.138297	0.113732	0.0218365		0.1479	0.167896	0.1393	0.144758	0.1357	0.136748	0.1633	0.144634	0.148509	0.0134567
60	0.0312	0.0807403	0.0422	0.0912373	0.0611	0.124264	0.0987472	0.0227129		0.1282	0.145532	0.1215	0.126261	0.1138	0.114679	0.1364	0.120809	0.12682	0.0133417
SUM	38.6424	100	46.253	100	49.1695	100	100	2.71613		88.0905	100	96.2296	100	99.2337	100	112.906	100	100	1.96361

## Sheet: Figure 5 B-D
Numerical data underlying the difference plots presented in Figure 5B, C and D.
DP, degree of polymerization; Area, peak area in the chromatogram; relative , percentage of peak area of total peak area; SUM, sum of all peak areas.
References: Pfister, B., Lu, K.-J., Eicke, S., Feil, R., Lunn, J.E., Streb, S., and Zeeman, S.C. (2014). Genetic evidence that chain length and branch point distributions are linked determinants of starch granule formation in Arabidopsis. Plant Physiol. 165: 1457–1474
	Arabidopsis glucans; data from Pfister et al. (2014); used in Figure 5B-C											Arabidopsis glucans; data from Pfister et al. (2014); used in Figure 5B-C									Arabidopsis glucans; data from Pfister et al. (2014); used in Figure 5B-C											Arabidopsis glucans; data from Pfister et al. (2014); used in Figure 5B-C									Arabidopsis glucans; data from Pfister et al. (2014); used in Figure 5B-C
	ss1 (insoluble)											ss2 (insoluble)									ss1 ss2 (insoluble)											ss2 isa1 isa2 (soluble)									ss1 isa1 isa2 (soluble)
	plant A		plant B		plant C		plant D					plant A		plant B		plant C					plant A		plant B		plant C		plant D					plant A		plant B		plant C					plant A		plant B		plant C
DP	Area	relative %	Area	relative %	Area	relative %	Area	relative %	mean	S.D.	S.E.M	Area	relative %	Area	relative %	Area	relative %	mean	S.D.	S.E.M	Area	relative %	Area	relative %	Area	relative %	Area	relative %	mean	S.D.	S.E.M	Area	relative %	Area	relative %	Area	relative %	mean	S.D.	S.E.M	Area	relative %	Area	relative %	Area	relative %	mean	S.D.	S.E.M
3	0.3609	0.269178	0.3502	0.305065	0.3195	0.274287	0.3577	0.27619	0.28118	0.0161961	0.00809804	0.4572	0.236004	0.4424	0.199365	0.3512	0.170355	0.201908	0.0328984	0.0189939	0.2787	0.21243	0.3556	0.20962	0.2869	0.169875	0.3226	0.197333	0.197314	0.0194323	0.00971617	1.1516	1.16225	1.4855	1.19538	1.2246	1.18499	1.18087	0.0169461	0.00978383	1.209	0.581888	1.6714	0.532336	1.2189	0.549718	0.554647	0.025141	0.0145151
4	0.4423	0.329891	0.3726	0.324578	0.3176	0.272656	0.308	0.237815	0.291235	0.0439882	0.0219941	0.437	0.225577	0.4405	0.198509	0.3635	0.176321	0.200136	0.0246681	0.0142422	0.2639	0.201149	0.3001	0.176904	0.2258	0.133697	0.2344	0.143381	0.163783	0.0310365	0.0155182	1.1184	1.12874	1.3768	1.10791	1.0705	1.03587	1.09084	0.0487281	0.0281332	1.155	0.555898	1.499	0.477427	1.1438	0.515848	0.516391	0.0392381	0.0226541
5	0.391	0.291628	0.369	0.321442	0.3314	0.284503	0.3459	0.267078	0.291163	0.0226674	0.0113337	0.6025	0.311007	0.9298	0.419009	0.6227	0.30205	0.344022	0.0650946	0.0375824	0.326	0.248483	0.4003	0.23597	0.2912	0.172421	0.3098	0.189503	0.211594	0.0364122	0.0182061	2.6195	2.64372	3.5119	2.82602	2.638	2.55267	2.67414	0.139188	0.0803605	2.9742	1.43147	4.4429	1.41505	3.2109	1.4481	1.43154	0.0165243	0.00954034
6	5.8677	4.37644	5.019	4.37213	4.8696	4.1805	4.4913	3.46785	4.09923	0.430722	0.215361	7.1424	3.68687	8.4814	3.82209	7.5974	3.68523	3.7314	0.0785468	0.045349	4.8181	3.67244	6.4047	3.77546	5.4352	3.21821	4.8091	2.9417	3.40195	0.390839	0.195419	6.0094	6.06495	6.7204	5.40789	5.0495	4.88617	5.45301	0.590684	0.341031	7.7353	3.72298	12.4669	3.97067	9.5996	4.32937	4.00767	0.304886	0.176026
7	5.4878	4.09309	5.3658	4.67423	5.3464	4.58982	5.7125	4.41077	4.44198	0.257226	0.128613	12.4429	6.42295	15.7297	7.08849	14.1127	6.84558	6.78567	0.336788	0.194444	6.6081	5.03682	8.9005	5.24669	8.2083	4.86017	7.3236	4.47981	4.90587	0.325023	0.162511	7.6023	7.67258	9.6511	7.76622	7.6373	7.39027	7.60969	0.195706	0.112991	9.8501	4.74082	14.2164	4.52789	10.3182	4.65346	4.64072	0.107039	0.0617991
8	4.8821	3.64133	4.6664	4.06497	4.6396	3.98304	5.0448	3.89522	3.89614	0.183473	0.0917366	18.5773	9.5895	22.6043	10.1865	20.6727	10.0276	9.93453	0.309187	0.178509	7.3385	5.59354	9.9462	5.86311	8.8931	5.26564	8.0654	4.93356	5.41396	0.402807	0.201404	9.1945	9.2795	11.3926	9.1676	9.1951	8.89769	9.11493	0.196282	0.113323	7.9264	3.81495	11.5068	3.66488	8.2861	3.73699	3.73894	0.0750531	0.0433319
9	7.599	5.66774	7.1618	6.23876	7.1217	6.1139	7.7532	5.98645	6.00171	0.245322	0.122661	17.8883	9.23384	21.3519	9.6221	19.8786	9.64241	9.49945	0.230251	0.132936	8.8699	6.7608	11.5885	6.83121	10.6566	6.30982	9.8903	6.04985	6.48792	0.372354	0.186177	7.7503	7.82195	9.66	7.77338	7.8661	7.61167	7.73567	0.110095	0.0635635	9.9681	4.79762	14.1611	4.51027	10.3335	4.66036	4.65608	0.14372	0.0829768
10	9.3805	6.99647	8.5493	7.44743	8.481	7.28084	9.3766	7.23992	7.24117	0.186186	0.0930929	16.9223	8.73519	19.9204	8.977	18.7184	9.07964	8.93061	0.176847	0.102103	9.191	7.00555	11.9216	7.02757	11.195	6.62861	10.4983	6.42176	6.77087	0.296135	0.148068	6.5372	6.59763	8.2097	6.60633	6.7118	6.49471	6.56622	0.0620874	0.0358462	11.0985	5.34168	15.97	5.0864	11.589	5.22658	5.21822	0.127842	0.0738096
11	10.6411	7.93669	9.4904	8.26724	9.5856	8.22913	10.4542	8.07196	8.12626	0.15203	0.076015	15.9757	8.24657	18.6907	8.42285	17.6209	8.54728	8.40556	0.151102	0.0872388	9.4229	7.18231	12.0713	7.11582	11.8715	7.02917	11.2206	6.86358	7.04772	0.137842	0.0689211	5.6613	5.71364	7.214	5.80509	5.9299	5.7381	5.75228	0.0473475	0.0273361	11.8477	5.70226	17.117	5.45172	12.4503	5.61502	5.58967	0.127182	0.0734287
12	10.7737	8.0356	9.4057	8.19345	9.6871	8.31626	10.5196	8.12246	8.16694	0.118646	0.059323	15.5049	8.00354	17.9299	8.08	16.8182	8.15792	8.08049	0.0771915	0.0445665	9.3042	7.09183	11.8637	6.99344	12.0091	7.11064	11.4486	7.00305	7.04974	0.0600846	0.0300423	5.4874	5.53813	6.9281	5.57503	5.7309	5.54553	5.5529	0.0195208	0.0112703	11.9776	5.76478	17.4355	5.55316	12.7312	5.74171	5.68655	0.116095	0.0670273
13	10.236	7.63455	8.8243	7.68699	9.1571	7.86126	9.9691	7.6974	7.72005	0.098078	0.049039	12.7563	6.58473	14.5299	6.54781	13.5426	6.56904	6.56719	0.0185301	0.0106984	8.7418	6.66316	11.2028	6.60385	11.6327	6.88777	11.1049	6.79281	6.7369	0.127839	0.0639195	4.6756	4.71882	5.9548	4.79182	4.9325	4.77296	4.7612	0.0378902	0.0218759	11.7426	5.65168	17.1501	5.46226	12.5053	5.63983	5.58459	0.106105	0.06126
14	9.2987	6.93546	7.8749	6.85995	8.1912	7.03205	9.0291	6.97161	6.94977	0.0719242	0.0359621	11.885	6.13497	13.3209	6.00298	12.3742	6.00229	6.04675	0.0764034	0.0441115	8.0669	6.14874	10.3703	6.11311	10.8001	6.39479	10.4696	6.4042	6.26521	0.155788	0.0778939	4.5177	4.55946	5.7161	4.59974	4.7795	4.62491	4.5947	0.0330105	0.0190586	11.2429	5.41117	16.5482	5.27056	11.9933	5.40892	5.36355	0.0805424	0.0465012
15	8.3947	6.26121	6.7735	5.9005	7.2622	6.23452	8.0752	6.23507	6.15783	0.172	0.086	10.7077	5.52725	11.8471	5.33882	10.9618	5.31719	5.39442	0.115545	0.0667097	7.4279	5.66168	9.5703	5.64152	9.9629	5.89908	9.7925	5.99002	5.79808	0.173356	0.0866782	4.2428	4.28202	5.3528	4.30739	4.4997	4.35416	4.31452	0.0365928	0.0211268	10.7527	5.17524	15.9262	5.07245	11.4843	5.17936	5.14235	0.0605708	0.0349706
16	7.5277	5.61456	5.8477	5.09402	6.3601	5.46007	7.0153	5.4167	5.39634	0.218701	0.10935	8.8283	4.55712	9.5952	4.32402	8.9477	4.34022	4.40712	0.130157	0.0751462	6.7611	5.15343	8.7588	5.16316	9.1341	5.40834	9.0471	5.53406	5.31475	0.187849	0.0939244	3.6361	3.66971	4.6325	3.72776	3.9133	3.78672	3.72807	0.0585058	0.0337783	10.2274	4.92242	15.2466	4.856	10.9395	4.93366	4.90403	0.0419694	0.0242311
17	6.656	4.9644	5.1884	4.5197	5.3964	4.63275	6.141	4.74163	4.71462	0.189575	0.0947874	5.9701	3.08173	6.2605	2.82125	5.9662	2.894	2.93233	0.134403	0.0775973	5.9699	4.55037	7.7438	4.56483	8.262	4.89197	8.2379	5.03908	4.76156	0.243124	0.121562	2.7892	2.81499	3.5587	2.86368	3.017	2.91942	2.86603	0.0522547	0.0301693	9.6499	4.64447	14.4887	4.61461	10.314	4.65156	4.63688	0.0196094	0.0113215
18	5.6695	4.22861	4.5425	3.95704	4.6546	3.99592	5.4133	4.17975	4.09033	0.133911	0.0669556	3.6529	1.88561	3.8193	1.72114	3.6028	1.74759	1.78478	0.0883132	0.0509876	5.2514	4.00271	6.8036	4.0106	7.337	4.34427	7.3452	4.49302	4.21265	0.245512	0.122756	2.1478	2.16766	2.7576	2.21904	2.3321	2.25667	2.21445	0.044683	0.0257977	8.9654	4.31502	13.5277	4.30854	9.5397	4.30236	4.30864	0.00633188	0.00365571
19	4.8608	3.62544	3.926	3.42	3.9882	3.42382	4.6959	3.62583	3.52377	0.11763	0.0588148	3.533	1.82371	3.6894	1.6626	3.4342	1.66581	1.71738	0.0921052	0.053177	4.6246	3.52496	5.9992	3.53642	6.3628	3.76744	6.3683	3.89546	3.68107	0.181399	0.0906995	2.2631	2.28402	2.8633	2.30409	2.4354	2.35663	2.31491	0.037493	0.0216466	8.1239	3.91001	12.4099	3.95252	8.6952	3.92149	3.92801	0.0219913	0.0126967
20	4.123	3.07515	3.3628	2.92939	3.3912	2.91131	4.021	3.10472	3.00514	0.098929	0.0494645	3.2941	1.7004	3.4803	1.56838	3.2202	1.56201	1.61026	0.0781254	0.0451057	4.019	3.06336	5.2347	3.08576	5.4758	3.24225	5.5121	3.37172	3.19077	0.144516	0.0722581	2.2211	2.24163	2.7764	2.23416	2.3993	2.3217	2.26583	0.0485238	0.0280152	7.3027	3.51477	11.2326	3.57755	7.8214	3.52741	3.53991	0.033206	0.0191715
21	3.5289	2.63204	2.8652	2.49592	2.8682	2.46232	3.4105	2.63334	2.5559	0.0897201	0.04486	3.1826	1.64284	3.3878	1.52669	3.1348	1.52058	1.56337	0.06889	0.0397736	3.5551	2.70976	4.5652	2.6911	4.77	2.82434	4.7948	2.93295	2.78954	0.112298	0.0561492	2.142	2.1618	2.7003	2.17293	2.3566	2.28038	2.20503	0.0654841	0.0378073	6.5757	3.16486	10.1724	3.23988	7.0273	3.16928	3.19134	0.0420951	0.0243036
22	2.9927	2.23211	2.43	2.11681	2.4277	2.08415	2.9032	2.24164	2.16868	0.0799621	0.0399811	2.9797	1.5381	3.1893	1.43724	2.9582	1.43492	1.47009	0.0589158	0.0340151	3.0946	2.35876	3.9505	2.32875	4.0863	2.41952	4.148	2.53731	2.41108	0.0922332	0.0461166	1.9831	2.00143	2.4871	2.00136	2.1729	2.10262	2.03514	0.0584388	0.0337397	5.9494	2.86343	9.2147	2.93486	6.3376	2.85823	2.8855	0.04282	0.0247222
23	2.5309	1.88768	2.0681	1.80155	2.0551	1.76428	2.4576	1.89758	1.83777	0.0652693	0.0326346	2.7128	1.40033	2.9125	1.3125	2.7152	1.31705	1.34329	0.0494491	0.0285494	2.6607	2.02803	3.3842	1.99493	3.5098	2.07817	3.5693	2.18332	2.07111	0.0822618	0.0411309	1.7809	1.79736	2.2452	1.80671	1.9793	1.91528	1.83978	0.0655481	0.0378442	5.3135	2.55737	8.2806	2.63735	5.6586	2.552	2.58224	0.0478007	0.0275977
24	2.1241	1.58427	1.7513	1.52559	1.7179	1.4748	2.0659	1.59514	1.54495	0.0558592	0.0279296	2.4253	1.25193	2.625	1.18294	2.4429	1.18497	1.20661	0.0392576	0.0226654	2.2771	1.73565	2.8912	1.70431	2.9834	1.76648	3.0354	1.85674	1.7658	0.0657277	0.0328638	1.6294	1.64446	2.01	1.61744	1.783	1.72533	1.66241	0.0561378	0.0324112	4.6705	2.2479	7.382	2.35115	4.9701	2.24149	2.28018	0.061544	0.0355324
25	1.7535	1.30785	1.454	1.2666	1.4206	1.21957	1.6999	1.31254	1.27664	0.0432849	0.0216425	2.1568	1.11333	2.3398	1.05442	2.2103	1.07214	1.07996	0.0302247	0.0174502	1.9302	1.47123	2.4377	1.43698	2.5149	1.48908	2.5821	1.57946	1.49419	0.0608179	0.030409	1.4824	1.4961	1.8193	1.46399	1.61	1.55792	1.50601	0.047745	0.0275656	4.1419	1.99348	6.5558	2.088	4.425	1.99565	2.02571	0.0539561	0.0311516
26	1.4442	1.07716	1.209	1.05318	1.171	1.00529	1.3989	1.08013	1.05394	0.0346043	0.0173022	1.9189	0.990525	2.1021	0.947298	1.9776	0.959265	0.965696	0.0223197	0.0128863	1.6287	1.24143	2.0533	1.21038	2.1039	1.24573	2.156	1.31881	1.25409	0.0459338	0.0229669	1.315	1.32716	1.6293	1.31109	1.4561	1.409	1.34908	0.0525083	0.0303157	3.6514	1.75741	5.8283	1.8563	3.9065	1.76181	1.79184	0.0558661	0.0322543
27	1.1873	0.885551	1.0028	0.873555	0.9564	0.821058	1.1436	0.883004	0.865792	0.0302656	0.0151328	1.7023	0.878718	1.8637	0.839865	1.7566	0.852065	0.856883	0.0198693	0.0114716	1.3696	1.04393	1.7305	1.0201	1.775	1.05099	1.8121	1.10845	1.05587	0.0374646	0.0187323	1.1719	1.18273	1.4658	1.17953	1.3168	1.27421	1.21216	0.0537626	0.0310399	3.2522	1.56527	5.2175	1.66176	3.4848	1.57163	1.59955	0.0539654	0.0311569
28	0.9904	0.738693	0.8351	0.727469	0.7968	0.684044	0.9555	0.737767	0.721993	0.0258059	0.0129029	1.5032	0.775943	1.6316	0.73527	1.5452	0.749523	0.753579	0.0206377	0.0119152	1.1644	0.887527	1.4601	0.860703	1.4909	0.882769	1.524	0.932223	0.890805	0.0299828	0.0149914	1.0455	1.05517	1.3194	1.06172	1.1772	1.13912	1.08534	0.0466967	0.0269603	2.8529	1.37309	4.6185	1.47098	3.0676	1.38347	1.40918	0.0537699	0.0310441
29	0.8174	0.60966	0.6851	0.596801	0.6553	0.562567	0.7884	0.608744	0.594443	0.0220431	0.0110216	1.2982	0.670123	1.4107	0.635723	1.3487	0.654207	0.653351	0.0172162	0.00993975	0.9819	0.748422	1.2276	0.723648	1.2502	0.740249	1.2839	0.785355	0.749419	0.0260807	0.0130403	0.9269	0.935469	1.1763	0.946566	1.0529	1.01884	0.96696	0.0452744	0.0261392	2.5095	1.20781	4.0815	1.29995	2.7015	1.21836	1.24204	0.0504239	0.0291122
30	0.6709	0.500393	0.5716	0.49793	0.5438	0.466846	0.6534	0.504507	0.492419	0.0172632	0.00863159	1.1208	0.578551	1.2106	0.545549	1.1627	0.563985	0.562695	0.0165384	0.00954847	0.8244	0.628373	1.0332	0.609053	1.0407	0.616203	1.0679	0.653229	0.626714	0.0193923	0.00969614	0.8262	0.833838	1.0429	0.83922	0.9409	0.910467	0.861175	0.0427728	0.0246949	2.1875	1.05284	3.5895	1.14325	2.3706	1.06913	1.0884	0.048188	0.0278214
31	0.5441	0.405819	0.4616	0.402107	0.4391	0.376962	0.5396	0.416639	0.400382	0.0167861	0.00839303	0.959	0.49503	1.0338	0.465875	0.994	0.482155	0.48102	0.0146105	0.00843539	0.6847	0.521891	0.8598	0.506837	0.8659	0.512703	0.8792	0.537802	0.519808	0.0135013	0.00675065	0.7327	0.739474	0.9295	0.747967	0.8361	0.809056	0.765499	0.0379602	0.0219163	1.9401	0.933764	3.1661	1.00839	2.0709	0.933966	0.958708	0.0430296	0.0248432
32	0.4485	0.334515	0.3851	0.335467	0.3672	0.315237	0.4442	0.342978	0.332049	0.0118302	0.00591509	0.8254	0.426067	0.8796	0.396386	0.8543	0.414391	0.412281	0.0149523	0.00863274	0.5745	0.437894	0.714	0.42089	0.7135	0.422467	0.7322	0.447883	0.432284	0.0129229	0.00646145	0.65	0.656009	0.8309	0.668624	0.7546	0.730193	0.684942	0.0396927	0.0229166	1.7029	0.819601	2.795	0.8902	1.8033	0.813279	0.841027	0.0427024	0.0246542
33	0.3744	0.279247	0.32	0.278757	0.3063	0.262955	0.3759	0.290242	0.2778	0.0112278	0.00561392	0.7165	0.369853	0.7511	0.338478	0.7349	0.356474	0.354935	0.0157439	0.00908974	0.4945	0.376917	0.603	0.355458	0.6119	0.362309	0.6229	0.381025	0.368927	0.0120474	0.00602368	0.5732	0.578499	0.7324	0.589361	0.6749	0.65307	0.606977	0.040286	0.0232591	1.4815	0.713042	2.4664	0.785542	1.5711	0.708558	0.735714	0.0432104	0.0249475
34	0.3109	0.231886	0.2646	0.230497	0.2489	0.213678	0.3075	0.237429	0.228372	0.0102438	0.00512192	0.6119	0.315859	0.6362	0.2867	0.6269	0.304087	0.302215	0.0146697	0.00846958	0.4044	0.308241	0.5096	0.3004	0.4984	0.295105	0.5114	0.312821	0.304142	0.0079119	0.00395595	0.5449	0.549937	0.6796	0.546873	0.606	0.586399	0.56107	0.0219892	0.0126955	1.3139	0.632376	2.1828	0.695216	1.3746	0.619938	0.649177	0.0403533	0.023298
35	0.263	0.196159	0.2219	0.193301	0.2093	0.179682	0.2472	0.19087	0.190003	0.00721239	0.0036062	0.5284	0.272757	0.5383	0.242582	0.5335	0.258782	0.25804	0.0151015	0.00871883	0.3566	0.271807	0.4334	0.255482	0.4247	0.251467	0.435	0.266087	0.261211	0.00937782	0.00468891	0.4899	0.494429	0.6148	0.494728	0.5437	0.526114	0.505091	0.0182076	0.0105122	1.149	0.55301	1.9328	0.615592	1.1986	0.540563	0.569722	0.0402092	0.0232148
36	0.2232	0.166474	0.1873	0.16316	0.1956	0.16792	0.1892	0.146086	0.16091	0.0100815	0.00504077	0.4514	0.23301	0.4557	0.205358	0.4549	0.220656	0.219675	0.013852	0.00799744	0.305	0.232477	0.3759	0.221586	0.3654	0.216355	0.3687	0.225532	0.223987	0.00679388	0.00339694	0.4018	0.405515	0.5131	0.412891	0.4795	0.463991	0.427465	0.0318462	0.0183864	1.0075	0.484907	1.7075	0.543834	1.0432	0.470478	0.49974	0.0388624	0.0224372
37	0.2004	0.149469	0.1662	0.144779	0.1683	0.144484	0.1778	0.137284	0.144004	0.0050284	0.0025142	0.3971	0.204981	0.3842	0.173137	0.3878	0.188108	0.188742	0.0159312	0.00919787	0.2654	0.202293	0.3242	0.19111	0.3169	0.187638	0.3233	0.197761	0.1947	0.00657722	0.00328861	0.3455	0.348694	0.4502	0.362275	0.426	0.412221	0.374397	0.0334533	0.0193143	0.8755	0.421376	1.5036	0.478893	0.8927	0.402603	0.43429	0.0397506	0.02295
38	0.1765	0.131643	0.1435	0.125005	0.1517	0.130233	0.1696	0.130953	0.129458	0.00302416	0.00151208	0.3388	0.174887	0.3194	0.143936	0.325	0.157646	0.158823	0.015509	0.00895414	0.2386	0.181865	0.2889	0.170301	0.2757	0.163243	0.2812	0.172009	0.171855	0.00767694	0.00383847	0.3066	0.309434	0.3958	0.3185	0.374	0.361903	0.329946	0.0280446	0.0161916	0.7626	0.367037	1.3147	0.418728	0.7657	0.345327	0.377031	0.0377074	0.0217704
39	0.1634	0.121872	0.1288	0.1122	0.142	0.121905	0.1594	0.123077	0.119764	0.00507361	0.0025368	0.2935	0.151503	0.2708	0.122034	0.2761	0.133926	0.135821	0.0148255	0.00855948	0.2164	0.164944	0.257	0.151497	0.2447	0.144888	0.2529	0.154698	0.154007	0.00835769	0.00417885	0.2627	0.265129	0.3419	0.275126	0.331	0.320294	0.28685	0.0293918	0.0169694	0.6483	0.312025	1.1386	0.362641	0.6578	0.296665	0.323777	0.0345225	0.0199316
40	0.1522	0.113519	0.1182	0.102966	0.1298	0.111432	0.1469	0.113425	0.110335	0.00500645	0.00250323	0.2539	0.131062	0.2306	0.103918	0.2337	0.11336	0.116113	0.0137796	0.00795563	0.1965	0.149776	0.2364	0.139354	0.2167	0.128309	0.2347	0.143565	0.140251	0.00903918	0.00451959	0.2217	0.22375	0.2973	0.239237	0.2853	0.276072	0.246353	0.0268773	0.0155176	0.5459	0.26274	0.9795	0.311968	0.5621	0.253504	0.276071	0.0314291	0.0181456
41	0.1423	0.106135	0.1064	0.0926867	0.1152	0.0988979	0.1407	0.108638	0.101589	0.00723068	0.00361534	0.2146	0.110775	0.1918	0.0864335	0.1959	0.0950243	0.097411	0.0123452	0.0071275	0.1723	0.13133	0.2126	0.125324	0.1977	0.117059	0.2126	0.130046	0.12594	0.00645928	0.00322964	0.1906	0.192362	0.2518	0.202623	0.2424	0.23456	0.209848	0.0220071	0.0127058	0.4516	0.217354	0.8318	0.264926	0.4729	0.213276	0.231852	0.0287156	0.016579
42	0.1334	0.0994968	0.0995	0.086676	0.0989	0.0849045	0.1268	0.0979056	0.0922457	0.00751725	0.00375862	0.1863	0.096167	0.1592	0.0717425	0.1617	0.078435	0.0821148	0.0126212	0.00728686	0.1571	0.119745	0.1917	0.113004	0.1778	0.105276	0.1929	0.117996	0.114005	0.00648239	0.0032412	0.1551	0.156534	0.2064	0.16609	0.2023	0.195757	0.172793	0.0204527	0.0118084	0.3701	0.178128	0.69	0.219763	0.3892	0.175527	0.191139	0.0248229	0.0143315
43	0.1198	0.0893532	0.0883	0.0769195	0.082	0.0703961	0.1096	0.084625	0.0803234	0.00837017	0.00418509	0.152	0.0784615	0.1273	0.0573669	0.1343	0.0651442	0.0669909	0.0106679	0.00615909	0.1369	0.104348	0.1723	0.101568	0.1605	0.0950328	0.1769	0.108209	0.102289	0.00555144	0.00277572	0.1222	0.12333	0.1627	0.130924	0.16	0.154825	0.13636	0.016436	0.00948933	0.2848	0.137073	0.5518	0.175747	0.3174	0.143146	0.151989	0.020798	0.0120077
44	0.1028	0.0766737	0.0786	0.0684697	0.0643	0.0552008	0.0964	0.074433	0.0686943	0.00963894	0.00481947	0.1238	0.0639049	0.1071	0.0482639	0.1055	0.0511744	0.0544477	0.00831839	0.00480263	0.1187	0.0904753	0.1564	0.092195	0.1369	0.0810591	0.153	0.0935893	0.0893297	0.0056589	0.00282945	0.092	0.0928505	0.1218	0.0980122	0.1258	0.121731	0.104198	0.0154019	0.00889228	0.2142	0.103094	0.4307	0.137177	0.2708	0.122129	0.1208	0.0170803	0.00986133
45	0.087	0.0648892	0.0628	0.0547061	0.0519	0.0445556	0.0811	0.0626194	0.0566926	0.00919358	0.00459679	0.0944	0.0487287	0.083	0.0374034	0.0812	0.0393873	0.0418398	0.00604788	0.00349175	0.1038	0.0791183	0.1357	0.0799927	0.1172	0.0693947	0.1295	0.0792145	0.07693	0.00503882	0.00251941	0.0665	0.0671148	0.0841	0.0676751	0.0928	0.0897984	0.0748628	0.0129377	0.00746957	0.1701	0.0818686	0.3253	0.103607	0.2178	0.0982267	0.0945675	0.0113218	0.00653665
SUM	134.075	100	114.795	100	116.484	100	129.512	100	100	3.34875	1.67437	193.725	100	221.905	100	206.158	100	100	2.75845	1.59259	131.196	100	169.64	100	168.889	100	163.48	100	100	4.22694	2.11347	99.084	100	124.27	100	103.343	100	100	2.70489	1.56167	207.772	100	313.974	100	221.732	100	100	2.45799	1.41912
[truncated: 167 more columns]
